# Supplementary material for: Selective Chemical Vapor Deposition Growth of WS2/MoS2 Vertical and Lateral Heterostructures on Gold Foils
Source: Nanomaterials (Basel). 2022 May 16;12(10):1696. doi: 10.3390/nano12101696 (PMC9144509; doi:10.3390/nano12101696)
Supplement: Supplementary file 1 [file nanomaterials-12-01696-s001.zip]

Archive with 1 entries (1 files):
- nanomaterials-1707616-supplementary.pdf
